# Supplementary material for: PAK1 Regulates MEC-17 Acetyltransferase Activity and Microtubule Acetylation during Proplatelet Extension
Source: Int J Mol Sci. 2020 Oct 13;21(20):7531. doi: 10.3390/ijms21207531 (PMC7589885; doi:10.3390/ijms21207531)
Supplement: Supplementary file 1 [file ijms-21-07531-s001.zip]

Archive with 8 entries (8 files):
- Suppl. Fig 1.tiff
- Suppl. Fig 2.tiff
- Supplementary Movie 1_control.avi
- Supplementary Movie 2_siPAK.avi
- Supplementary Movie 3_IPA3.avi
- Supplementary Movie 4_FRAX1036.avi
- Supplementary Movie 5_TSA.avi
- Supplementary Movie 6_TBSA .avi
